# Supplementary material for: Assessing and Evaluating the Scope and Constraints of Idylla Molecular Assays by Using Different Source Materials in Routine Diagnostic Settings
Source: Int J Mol Sci. 2022 Oct 19;23(20):12515. doi: 10.3390/ijms232012515 (PMC9604085; doi:10.3390/ijms232012515)
Supplement: Supplementary file 1 [file ijms-23-12515-s001.zip]

Archive with 1 entries (1 files):
- ijms-1964041-supplementary.pdf
